# Supplementary material for: Kinesiophobia Severity Categories and Clinically Meaningful Symptom Change in Persons With Achilles Tendinopathy in a Cross-Sectional Study: Implications for Assessment and Willingness to Exercise
Source: Front Pain Res (Lausanne). 2021 Sep 1;2:739051. doi: 10.3389/fpain.2021.739051 (PMC8915659; doi:10.3389/fpain.2021.739051)
Supplement: Supplementary Table 1 — Calculations for conversion of TSK-17 thresholds to TSK-11 thresholds. [file Table_1.XLSX]

## Sheet: Thresholds
	Low			Moderate			High
TSK	TSK-17	TSK-11		TSK-17	TSK-11		TSK-17	TSK-11
	2	2		2	2		2	3
	2	2		2	2		2	3
	2	2		2	2		2	3
	2	2		2	2		2	3
	2	2		2	3		2	3
	2	2		2	3		2	3
	2	2		2	3		3	3
	2	2		2	3		3	3
	2	2		2	3		3	4
	2	2		2	3		3	4
	2	3		3	3		3	4
	2			3			3
	2			3			3
	2			3			3
	2			3			4
	2			3			4
	3			3			4
Total	35	23		41	29		48	36
